# Supplementary material for: Mechanism of orphan subunit recognition during assembly quality control
Source: Cell. 2023 Aug 3;186(16):3443–3459.e24. doi: 10.1016/j.cell.2023.06.016 (PMC10501995; doi:10.1016/j.cell.2023.06.016)
Supplement: Table S1. Mass spectrometry data analysis, related to Figures 1D and S2 [file mmc1.xlsx]

## Sheet: Data For Fig. 1D and S2A
Uniprot ID	Protein name	Gene name	Protein of interest	Log2(CCT1/Control)	-Log10(adj. p value)_CCT1vsCont	Enriched in CCT1 pulldown	Log2(CCT2/Control)	-Log10(adj. p value)_CCT2vsCont	Enriched in CCT2 pulldown	Log2(CCT3/Control)	-Log10(adj. p value)_CCT3vsCont	Enriched in CCT3 pulldown	Log2(CCT4/Control)	-Log10(adj. p value)_CCT4vsCont	Enriched in CCT4 pulldown	Log2(CCT5/Control)	-Log10(adj. p value)_CCT5vsCont	Enriched in CCT5 pulldown	Log2(CCT6A/Control)	-Log10(adj. p value)_CCT6AvsCont	Enriched in CCT6A pulldown	Log2(CCT7/Control)	-Log10(adj. p value)_CCT7vsCont	Enriched in CCT7 pulldown	Log2(CCT8/Control)	-Log10(adj. p value)_CCT8vsCont	Enriched in CCT8 pulldown
O60232	Sjoegren syndrome/scleroderma autoantigen 1	SSSCA1	SSSCA1	4.91493	6.30201	Enriched	6.43495	6.39783	Enriched	9.51179	8.619	Enriched	8.98274	8.07068	Enriched	10.3436	8.95814	Enriched	1.96983	1.80604		11.1079	8.99468	Enriched	3.61092	4.66237	Enriched
O95714;Q9BVR0	E3 ubiquitin-protein ligase HERC2	HERC2	E3	0.827601	1.16774		-0.207792	0.100099		4.54394	5.53903	Enriched	4.3451	5.20716	Enriched	4.70844	5.74826	Enriched	-0.376152	0.122238		5.03298	5.57042	Enriched	0.509465	0.246997
Q13617	Cullin-2	CUL2	E3	1.25364	2.20405		-0.145286	0.0626895		1.49247	2.20216		-0.106793	0.0556536		1.54728	1.77557		0.877458	0.96981		-0.62176	0.553659		0.366572	0.243329
Q13618	Cullin-3	CUL3	E3	1.17844	1.23775		1.09212	0.340797		-0.0991959	0.0278913		-1.01306	0.738988		2.01557	1.93556		1.58869	1.33248		1.80385	1.78811		1.67182	1.17352
Q13619;Q13620	Cullin-4A;Cullin-4B	CUL4A;CUL4B	E3	1.33708	2.45643		0.445513	0.281735		1.7564	3.23518		0.627067	0.693145		0.43316	0.322059		0.638183	0.698727		0.298342	0.233504		0.479933	0.369321
Q15369	Transcription elongation factor B polypeptide 1	TCEB1	E3	-0.362433	1.3522		-0.0932291	0.130531		-0.0997897	0.215746		-0.115089	0.224555		4.68189	8.95814	Enriched	0.00888464	0.00927971		-0.220526	0.392246		-0.0383585	0.0267073
Q15370	Transcription elongation factor B polypeptide 2	TCEB2	E3	0.796679	0.659664		-0.045826	0.00641903		-0.249685	0.152791		-0.783223	0.580074		7.03662	6.12626	Enriched	0.861821	0.547927		0.228573	0.107627		0.742181	0.346523
Q15751	Probable E3 ubiquitin-protein ligase HERC1	HERC1	E3	4.17678	4.55742	Enriched	-0.162009	0.0482558		4.30139	4.41988	Enriched	-0.452814	0.224555		-0.302855	0.0903228		-0.3443	0.125424		-0.00385645	0.00281345		0.32858	0.127874
Q16531	DNA damage-binding protein 1	DDB1	E3	0.284167	1.42166		-0.104356	0.170174		0.921153	4.47108		-0.0712994	0.177764		-0.0928849	0.178587		0.0619244	0.12356		-0.0908078	0.203138		-0.0804255	0.154032
Q58WW2	DDB1- and CUL4-associated factor 6	DCAF6	E3	0.0881986	0.216264		-0.161841	0.199065		0.359205	1.21647		-0.055482	0.0951221		0.338953	0.738365		0.238782	0.492993		0.353734	0.903893		0.101112	0.154032
Q5QP82	DDB1- and CUL4-associated factor 10	DCAF10	E3	1.40609	1.19514		-0.423395	0.132021		3.40198	3.28399	Enriched	-0.562533	0.286152		0.546319	0.177041		0.142817	0.0441383		0.307301	0.114934		0.9491	0.346523
Q5T447	E3 ubiquitin-protein ligase HECTD3	HECTD3	E3	1.10362	0.882954		0.557478	0.191809		5.23216	4.41988	Enriched	-0.141221	0.0519259		-0.476948	0.149811		-0.0326481	0.00927971		0.593067	0.233504		0.0606785	0.00776495
Q5T4S7	E3 ubiquitin-protein ligase UBR4	UBR4	E3	0.398063	1.67468		-0.0389767	0.0453919		0.375008	1.44714		0.505694	1.65559		0.0191828	0.0101542		0.461503	1.39534		0.186941	0.392246		0.0864951	0.127874
Q5TAQ9	DDB1- and CUL4-associated factor 8	DCAF8	E3	1.73634	2.20676		0.258972	0.102272		4.56023	4.75561	Enriched	0.651751	0.467396		-0.205385	0.0571187		0.117557	0.0442706		0.190223	0.0929728		-0.140947	0.0433001
Q5XPI4	E3 ubiquitin-protein ligase RNF123	RNF123	E3	0.0193801	0.0316463		0.179079	0.281735		0.44451	1.75516		-0.888276	0.693145		0.0379634	0.0287809		0.0929529	0.121065		-0.0117459	0.0191688		0.296662	0.427273
Q86YT6	E3 ubiquitin-protein ligase MIB1	MIB1	E3	-0.10276	0.264727		-0.264605	0.349557		-0.405715	1.43789		-0.00730578	0.0166986		-0.0668748	0.0571187		0.0299969	0.034367		-0.0835387	0.115089		0.116315	0.16108
Q8IWV7	E3 ubiquitin-protein ligase UBR1	UBR1	E3	-0.200225	0.454121		-0.0445485	0.0440556		-0.270126	0.641321		-0.0592993	0.0825889		-0.0117166	0.00262656		0.142361	0.206994		0.0257679	0.028102		-0.0691526	0.0648583
Q8IWV8	E3 ubiquitin-protein ligase UBR2	UBR2	E3	0.331231	0.568494		-0.0888451	0.0534652		0.00354555	0.000114454		-0.174159	0.17621		0.27541	0.22005		0.279723	0.302373		0.413791	0.448922		0.44085	0.370248
Q8TB52	F-box only protein 30	FBXO30	E3	-0.550989	0.216264		0.384501	0.0777108		0.000254313	0.000114454		-0.790497	0.21025		-3.72696	1.87942		-1.38634	0.347994		-4.21759	2.43952		-1.28813	0.246997
Q8TEB1	DDB1- and CUL4-associated factor 11	DCAF11	E3	3.47533	4.86898	Enriched	-0.613991	0.340797		4.92914	5.86957	Enriched	-0.599761	0.425501		-0.128666	0.030095		-0.289416	0.125951		0.195449	0.114934		0.176742	0.0885458
Q9C0C9	E2/E3 hybrid ubiquitin-protein ligase UBE2O	UBE2O	E3	-0.302331	0.451763		-1.33033	0.225377		0.709183	1.0649		-1.11224	0.575143		0.612797	0.198108		-0.363368	0.361709		-1.40559	1.24253		0.10956	0.00776495
Q9P0J7	E3 ubiquitin-protein ligase KCMF1	KCMF1	E3	2.55741	1.19804		0.660956	0.103337		2.15188	0.856424		0.339693	0.0630222		1.25614	0.251559		0.35973	0.0461109		0.886481	0.202904		-1.16108	0.19383
Q9UHC7;Q13064	E3 ubiquitin-protein ligase makorin-1;Probable E3 ubiquitin-protein ligase makorin-3	MKRN1;MKRN3	E3	2.29792	3.58764	Enriched	-0.160236	0.0757887		2.80798	4.49789	Enriched	-0.465403	0.37095		0.247494	0.100429		-0.376645	0.302373		0.228248	0.114934		0.909543	0.4188
Q9UNE7	E3 ubiquitin-protein ligase CHIP	STUB1	E3	0.14869	0.0832672		-0.884194	0.342634		0.556766	0.425356		1.11205	0.787853		0.125452	0.0256815		-0.812142	0.422028		-0.427463	0.203138		0.326387	0.122301
Q9Y4D8	Probable E3 ubiquitin-protein ligase HECTD4	HECTD4	E3	0.045382	0.0269228		-0.167881	0.0482558		0.0397661	0.00753866		-0.945283	0.575143		-0.570112	0.251559		-0.236982	0.0626857		-0.00602934	0.00281345		-0.126366	0.0267073
P17987	T-complex protein 1 subunit alpha	TCP1	CCT	11.9625	6.86949	Enriched	1.28241	0.414538		3.70658	3.49449	Enriched	0.621017	0.308322		1.46371	0.67794		-0.968525	0.476954		1.0888	0.566861		1.95069	1.10077
P40227	T-complex protein 1 subunit zeta	CCT6A	CCT	3.81679	1.98311		1.88722	0.342634		5.73504	2.9164	Enriched	0.583653	0.131849		2.51154	0.67794		13.0337	4.8809	Enriched	2.67636	0.800998		3.55256	1.08822
P48643	T-complex protein 1 subunit epsilon	CCT5	CCT	4.32491	4.94799	Enriched	0.76636	0.342634		4.63491	4.99952	Enriched	6.8435	5.96292	Enriched	13.4209	8.95814	Enriched	1.3526	1.00705		2.20402	2.25254	Enriched	3.90071	4.14265	Enriched
P49368;P68626	T-complex protein 1 subunit gamma	CCT3	CCT	1.20385	0.45125		-0.201309	0.0271899		9.5227	4.40328	Enriched	-0.853359	0.200122		0.00586043	0.00193368		-2.09299	0.544037		-0.281683	0.0517869		0.887434	0.154651
P50990	T-complex protein 1 subunit theta	CCT8	CCT	3.67364	6.30201	Enriched	1.10689	1.71551		3.99835	6.24626	Enriched	0.796147	1.069		1.7264	3.14835		0.176995	0.127157		1.13885	2.12826		12.3242	10.4247	Enriched
P50991	T-complex protein 1 subunit delta	CCT4	CCT	2.61021	1.72634		1.20268	0.281735		3.03118	1.8886		11.9046	5.74767	Enriched	2.04197	0.718576		-0.941321	0.316474		1.25669	0.420908		2.37944	0.817096
P78371	T-complex protein 1 subunit beta	CCT2	CCT	3.04929	1.26772		12.2896	4.22084	Enriched	4.0285	1.6889		2.24573	0.585829		3.03835	0.738365		-1.47757	0.325513		2.53664	0.648827		3.13614	0.666752
Q99832	T-complex protein 1 subunit eta	CCT7	CCT	1.34539	0.342973		-0.470294	0.0453919		1.95965	0.485637		-3.00842	0.645245		1.03815	0.11162		-3.52208	0.753725		10.4165	3.08732	Enriched	2.16266	0.303223
O00303	Eukaryotic translation initiation factor 3 subunit F	EIF3F		3.22142	3.4328	Enriched	0.285837	0.0818464		0.304674	0.156625		-1.68073	0.777068		0.246351	0.0527176		-2.58151	1.86981		-1.18956	0.648827		-0.0693828	0.00776495
O00410	Importin-5	IPO5		-0.985726	0.792945		0.555319	0.191809		1.13194	0.744996		-1.63449	0.625072		0.639614	0.178587		-2.41526	1.71458		0.156303	0.0517869		-0.00422287	0.00112592
O00507	Probable ubiquitin carboxyl-terminal hydrolase FAF-Y	USP9Y		0.274881	0.513702		-0.307587	0.260671		7.38405	9.1263	Enriched	-0.131386	0.15044		0.277079	0.159996		-1.41174	1.39534		-0.0678158	0.0580408		0.193658	0.139844
O00743	Serine/threonine-protein phosphatase 6 catalytic subunit;Serine/threonine-protein phosphatase 6 catalytic subunit, N-terminally processed	PPP6C		1.64919	0.86283		1.22243	0.281735		0.592971	0.175434		1.35313	0.467396		1.28906	0.325464		1.77145	0.555779		1.10938	0.29551		1.21581	0.275616
O14818;Q8TAA3	Proteasome subunit alpha type-7;Proteasome subunit alpha type-7-like	PSMA7;PSMA8		0.000515832	0.00031236		2.01987	1.29853		-0.0490682	0.00753866		1.76873	1.1591		0.294558	0.0352317		-0.441884	0.155109		-0.08982	0.0288301		1.4848	0.666752
P19105;O14950;P24844	Myosin regulatory light chain 12A;Myosin regulatory light chain 12B;Myosin regulatory light polypeptide 9	MYL12A;MYL12B;MYL9		0.466363	0.383042		-1.05906	0.414538		1.73014	2.51136		-1.22137	1.23477		-0.882581	0.738365		-0.813321	0.492993		-0.871581	0.590864		0.178371	0.0885458
O15027	Protein transport protein Sec16A	SEC16A		-0.060823	0.0128113		1.78017	0.281735		0.402596	0.0613706		1.8641	0.459733		1.7836	0.322059		2.17202	0.476954		1.74796	0.338969		1.97647	0.340429
O15063	Uncharacterized protein KIAA0355	KIAA0355		-0.493466	0.163661		-1.36181	0.281735		-1.47806	0.59017		-1.61744	0.537975		0.980137	0.202828		-0.536131	0.0928768		0.498469	0.0996935		1.10878	0.234677
O15294	UDP-N-acetylglucosamine--peptide N-acetylglucosaminyltransferase 110 kDa subunit	OGT		-0.675265	1.56451		-0.00391833	0.00243703		-1.13029	0.953202		-0.341092	0.575143		0.0460396	0.0152465		-0.973839	0.730507		0.439353	0.756003		-0.282227	0.306472
O15371	Eukaryotic translation initiation factor 3 subunit D	EIF3D		4.73109	4.51834	Enriched	0.0336929	0.00641903		0.866325	0.583459		-0.307906	0.107988		0.712439	0.270661		-0.0990681	0.0259855		0.141768	0.0460411		-0.191988	0.0413088
O15372	Eukaryotic translation initiation factor 3 subunit H	EIF3H		4.15581	4.84636	Enriched	-0.620188	0.221604		0.0518119	0.00915259		-0.0516109	0.0245857		-0.0115306	0.00262656		-0.0850925	0.0289989		-0.215011	0.107627		-0.197193	0.0554709
O43149	Zinc finger ZZ-type and EF-hand domain-containing protein 1	ZZEF1		-0.485437	0.342973		0.15744	0.0892166		6.27213	7.60208	Enriched	-3.70088	5.13039		0.306747	0.0903228		-1.05313	0.411976		0.328372	0.231399		0.785958	0.513218
O43396	Thioredoxin-like protein 1	TXNL1		0.067049	0.0356561		-0.19791	0.0716418		-0.150217	0.0744604		-0.501828	0.196559		-0.515802	0.219215		-0.200363	0.070179		-0.372227	0.180531		-0.26497	0.091755
O43765	Small glutamine-rich tetratricopeptide repeat-containing protein alpha	SGTA		-0.304234	1.19804		-0.208994	0.342634		-0.237405	0.821357		-0.213715	0.575143		-0.174532	0.322059		-0.0688364	0.100754		-0.138705	0.270023		-0.00363117	0.00162804
O60220	Mitochondrial import inner membrane translocase subunit Tim8 A	TIMM8A		0.808279	0.495151		0.497188	0.14766		4.38015	3.68307	Enriched	0.128824	0.0459455		0.572328	0.181275		-0.200244	0.0503775		0.318483	0.107627		6.23566	4.41593	Enriched
O60573	Eukaryotic translation initiation factor 4E type 2	EIF4E2		-0.619118	0.873846		-0.0853096	0.0428233		-1.16309	1.63312		-0.214359	0.161639		-0.407987	0.251559		-0.588019	0.476954		-0.412239	0.304606		-0.058793	0.0108307
O60884	DnaJ homolog subfamily A member 2	DNAJA2		-0.166879	0.925062		-0.141083	0.340797		-0.283294	1.70837		-0.0826622	0.286152		-0.0935048	0.251559		0.0201764	0.0442706		-0.173617	0.756003		-0.0263382	0.0399984
O75821	Eukaryotic translation initiation factor 3 subunit G	EIF3G		4.95894	4.84636	Enriched	0.369315	0.127107		2.88854	2.88307	Enriched	-0.867198	0.391426		1.09929	0.36967		0.215593	0.0684118		0.407156	0.180137		0.48919	0.178146
O75822	Eukaryotic translation initiation factor 3 subunit J	EIF3J		4.07758	3.76868	Enriched	-0.088438	0.0161624		0.0947736	0.0187889		0.192296	0.0625282		0.419512	0.0903228		-0.221404	0.0503775		0.279104	0.107627		-0.0290496	0.00166718
O94973;O95782	AP-2 complex subunit alpha-2	AP2A2		-0.899742	0.257717		1.47914	0.246428		-1.88365	0.588809		-2.10748	0.574406		1.00785	0.149811		-1.21081	0.24811		-1.65089	0.338969		-0.585654	0.0762588
O95219	Sorting nexin-4	SNX4		1.09533	0.995772		-0.0578103	0.00902023		2.95061	3.23075	Enriched	-0.347614	0.15044		0.719101	0.330105		0.0456564	0.0107368		-0.428956	0.203138		0.335547	0.123398
O95248	Myotubularin-related protein 5	SBF1		1.55828	1.5185		-0.405096	0.13141		0.145296	0.0563405		0.32473	0.140731		-0.212993	0.0334928		-0.121353	0.0333862		-0.344452	0.115089		0.340692	0.114928
O95271	Tankyrase-1	TNKS		0.867712	0.931629		0.109333	0.0428233		2.35742	2.90623	Enriched	1.41341	1.21641		0.429274	0.190659		-0.731877	0.395568		-0.134412	0.0545351		0.347365	0.154032
O95628	CCR4-NOT transcription complex subunit 4	CNOT4		0.0408005	0.0291257		0.216599	0.0892166		-0.0125957	0.000114454		0.165161	0.0951221		-0.634685	0.330105		-0.178941	0.0887632		-0.434014	0.203138		0.416998	0.214973
O95816	BAG family molecular chaperone regulator 2	BAG2		-0.260058	0.939814		-0.198847	0.281735		-0.481041	1.73654		-0.179375	0.459733		-0.241959	0.36967		-0.00685692	0.00927971		-0.163428	0.304606		-0.141615	0.234721
P00387	NADH-cytochrome b5 reductase 3;NADH-cytochrome b5 reductase 3 membrane-bound form;NADH-cytochrome b5 reductase 3 soluble form	CYB5R3		0.270795	0.0686577		-0.524221	0.0759849		0.0793196	0.00753866		-1.97702	0.499372		0.312438	0.0287809		-1.64938	0.349777		-0.857167	0.143892		0.612193	0.091755
P02786	Transferrin receptor protein 1;Transferrin receptor protein 1, serum form	TFRC		-0.261825	0.449157		-0.0391369	0.0271899		0.0182603	0.00753866		-0.198222	0.215285		-0.472363	0.524324		-0.00821177	0.00628955		-0.125043	0.114934		-0.171619	0.124819
P02787	Serotransferrin	TF		1.75291	0.548304		1.35401	0.193001		1.67956	0.443641		0.293389	0.0472415		-0.465649	0.0287809		1.46155	0.297405		1.21568	0.203138		1.64793	0.245689
P04040	Catalase	CAT		-0.321406	0.860039		-0.373901	0.400423		-0.399182	1.00463		-0.207564	0.28644		0.0769564	0.0530775		0.245287	0.361709		0.0197347	0.022299		0.22677	0.214973
P04406	Glyceraldehyde-3-phosphate dehydrogenase	GAPDH		1.69971	0.433964		1.70623	0.218304		1.55389	0.331602		-0.0435982	0.00709636		0.186649	0.00315078		1.62488	0.277712		0.222556	0.0269319		1.58519	0.210101
P05198	Eukaryotic translation initiation factor 2 subunit 1	EIF2S1		3.34401	4.89763	Enriched	-0.145586	0.0440556		0.294239	0.228439		0.337712	0.163337		0.930891	0.713603		-0.511595	0.361709		0.0689451	0.0300041		1.07775	0.690529
P05387	60S acidic ribosomal protein P2	RPLP2		0.401693	0.0832672		2.26102	0.342634		3.34263	1.19337		2.36222	0.578913		0.0406914	0.00262656		2.31159	0.492993		-1.76261	0.338969		2.45526	0.427273
P05388;Q8NHW5	60S acidic ribosomal protein P0;60S acidic ribosomal protein P0-like	RPLP0;RPLP0P6		0.17923	0.224287		0.439631	0.281735		0.239787	0.242409		0.358922	0.401161		-0.999324	0.251559		-0.25626	0.238638		-0.677866	0.805375		0.0522817	0.00776495
P06732	Creatine kinase M-type;Creatine kinase M-type, N-terminally processed	CKM		-0.346219	0.882954		-0.340423	0.342634		-0.268834	0.684816		-0.0657461	0.0910374		0.101398	0.0903228		0.0386081	0.0441383		-0.23251	0.338969		0.111719	0.108877
P07195;P00338;P07864;Q6ZMR3	L-lactate dehydrogenase B chain	LDHB		1.06693	0.985245		-0.297174	0.0777108		0.368589	0.20895		0.0636033	0.0250078		1.65964	1.30367		1.19069	0.858728		0.872046	0.563791		1.26543	0.690529
P07203	Glutathione peroxidase 1	GPX1		-1.66846	0.45125		2.54124	0.342634		0.643706	0.106828		-1.45616	0.219744		0.998613	0.10358		1.65508	0.308614		1.97531	0.338969		2.14178	0.302307
P07384	Calpain-1 catalytic subunit	CAPN1		-0.740839	0.568788		0.10748	0.0271899		-1.12002	0.849248		-1.69639	0.88315		-1.28116	0.36967		-2.47028	1.8455		-1.01198	0.420908		-0.693809	0.225435
P07900;Q14568;Q58FF8;Q58FF6;Q58FG0	Heat shock protein HSP 90-alpha	HSP90AA1		0.120412	0.180128		0.23832	0.171333		0.687629	1.66295		-0.0571751	0.0556536		0.0576861	0.023151		-0.153316	0.155109		-0.205589	0.222697		0.239774	0.210101
P08238;Q58FF7;P14625	Heat shock protein HSP 90-beta	HSP90AB1		-0.181457	0.0389994		1.76137	0.281735		1.64146	0.580076		0.648956	0.140961		1.3136	0.251559		0.315158	0.0442706		0.405881	0.0719252		1.11375	0.210101
P08397	Porphobilinogen deaminase	HMBS		-0.0537016	0.0185078		-0.369879	0.0453919		-1.05518	0.427716		-1.57235	0.580171		-0.684078	0.0930854		-1.36647	0.392265		-1.927	0.681799		0.406522	0.0509713
P08708	40S ribosomal protein S17	RPS17		3.83117	4.94799	Enriched	0.669341	0.342634		0.710075	0.337358		-0.0759121	0.0459455		1.91332	2.34343		0.205578	0.104282		0.346639	0.170253		-0.00481881	0.00112592
P08865	40S ribosomal protein SA	RPSA		2.61894	1.26362		1.2182	0.241286		1.22723	0.42718		1.24304	0.37095		0.814778	0.149811		-1.62014	0.358049		-0.361247	0.0545866		0.761432	0.143872
P0C6U7;P0C6X6;P0C6U5;P0C6U4;P0C6U3;P0C6X4;P0C6X3;P0C6X2				0.360238	0.288053		-0.264924	0.0892166		-0.179935	0.106403		-0.418149	0.269909		0.0490598	0.00315078		-1.20814	0.921872		0.290223	0.153284		0.0471785	0.00776495
P0DMV8;P0DMV9	Heat shock 70 kDa protein 1A;Heat shock 70 kDa protein 1B	HSPA1A;HSPA1B		-0.178514	0.44645		-0.00918473	0.00641903		0.0947232	0.156625		0.0691615	0.0951221		0.0876291	0.0867574		0.19648	0.335571		0.0714999	0.0929728		0.0529103	0.0356116
P0DP25;P0DP24;P0DP23				0.0989704	0.433964		0.00546455	0.00641903		0.46738	2.55116		0.437267	2.13347		0.442588	1.30367		0.379459	1.38776		0.470791	2.43952		-0.0555846	0.0911667
P10809	60 kDa heat shock protein, mitochondrial	HSPD1		-0.255488	0.261022		2.16645	3.24816	Enriched	0.507326	0.697087		-0.754844	0.777068		-0.276872	0.11162		-0.95651	0.921872		-0.33692	0.192548		-0.287793	0.16108
P11142	Heat shock cognate 71 kDa protein	HSPA8		-0.194862	0.86283		-0.0965424	0.176927		-0.347167	1.82609		-0.201493	0.683661		-0.168142	0.36967		0.0396671	0.070179		-0.116156	0.274471		-0.00255267	0.00162804
P11441	Ubiquitin-like protein 4A	UBL4A		-0.520563	2.48797		-0.413067	1.26533		-0.331161	1.05049		-0.0117385	0.0230773		-0.164544	0.159996		-0.359784	1.00705		-0.199091	0.444219		0.411308	1.01369
P11498	Pyruvate carboxylase, mitochondrial	PC		-0.248754	0.734221		-0.34375	0.400299		-0.401158	1.23799		-0.211236	0.457022		-0.0797132	0.0770595		0.0957578	0.12356		-0.142663	0.203138		-0.0131448	0.00776495
P11940;Q9H361;Q4VXU2;Q5JQF8	Polyadenylate-binding protein 1	PABPC1		0.179465	0.828582		-0.166894	0.342634		0.538841	3.23518		0.0617065	0.156382		-0.404572	1.47989		0.176901	0.609318		-0.00756073	0.0191688		0.0524635	0.108877
P13489	Ribonuclease inhibitor	RNH1		0.473361	0.267677		0.148948	0.0428233		0.883306	0.493708		0.265845	0.0951221		-0.937718	0.330105		-0.575962	0.22753		-0.724204	0.252977		0.191283	0.0322489
P13639;Q15029	Elongation factor 2	EEF2		-0.686533	1.92073		-0.332835	0.307462		-0.00174756	0.000114454		-0.204413	0.286152		0.00144598	0.00193368		-0.455976	0.492993		-0.48484	0.831123		-0.361214	0.427273
P15880	40S ribosomal protein S2	RPS2		2.80672	1.67468		1.19035	0.281311		1.36073	0.585538		1.35243	0.467396		1.13901	0.268186		1.19287	0.361709		0.263716	0.0517869		0.970085	0.214973
P15927	Replication protein A 32 kDa subunit	RPA2		-0.385032	0.102209		0.0519405	0.00641903		-1.59931	0.577154		-2.15043	0.658935		-0.243034	0.0222832		-1.07522	0.231414		-1.95471	0.563552		-0.938906	0.178146
P17066;P48741	Heat shock 70 kDa protein 6;Putative heat shock 70 kDa protein 7	HSPA6;HSPA7		-0.282881	1.16774		-0.0692215	0.0892166		-0.1314	0.349418		-0.240954	0.645245		-0.114779	0.190659		0.1286	0.289449		-0.0269457	0.0460411		-0.0134023	0.00776495
P17858;Q01813	ATP-dependent 6-phosphofructokinase, liver type	PFKL		1.48853	0.877092		-1.22193	0.275696		0.563408	0.20698		0.0961556	0.0250078		-0.248568	0.0287809		0.279748	0.0628525		0.855205	0.252977		0.21784	0.0322489
P18124	60S ribosomal protein L7	RPL7		0.995512	2.02709		0.480016	0.340797		0.993765	1.88548		0.772714	1.03627		0.367485	0.322059		0.149808	0.104282		0.223746	0.203138		0.172864	0.122301
P18621	60S ribosomal protein L17	RPL17		2.04069	0.691636		1.69494	0.275696		2.03212	0.590175		1.88679	0.457022		1.80007	0.322059		1.61597	0.335571		1.7938	0.338969		1.79701	0.275616
P20042	Eukaryotic translation initiation factor 2 subunit 2	EIF2S2		3.29295	2.9518	Enriched	0.317501	0.0777108		0.392177	0.172569		-0.1604	0.0519259		-0.353315	0.0903228		0.04797	0.00927971		-0.0127383	0.00392446		1.08293	0.369321
P20340;Q9NRW1;Q14964	Ras-related protein Rab-6A;Ras-related protein Rab-6B;Ras-related protein Rab-39A	RAB6A;RAB6B;RAB39A		-0.481892	0.660382		-0.265902	0.114421		-0.348291	0.358322		-0.563226	0.575143		-0.124897	0.0287809		-0.745155	0.712261		-0.809174	0.805375		-0.559256	0.370248
P20618	Proteasome subunit beta type-1	PSMB1		-0.487048	2.54792		-0.518386	1.93148		-0.395845	1.84164		-0.353147	1.22388		-0.119356	0.219215		-0.373804	1.11592		-0.215956	0.590864		-0.223388	0.427273
P21333;Q14315;O75369	Filamin-A	FLNA		-0.814267	1.36951		-0.883944	0.77677		-0.0782795	0.0535149		-0.231524	0.191539		-0.479912	0.330487		-0.325617	0.24811		-0.636419	0.583511		-0.533897	0.370248
P22061	Protein-L-isoaspartate(D-aspartate) O-methyltransferase	PCMT1		-0.327907	2.02587		-0.0893175	0.191809		-0.403534	2.48254		-0.13679	0.457022		0.0317381	0.0334928		0.079109	0.198883		-0.299793	1.37841		0.061328	0.126734
P23258;Q9NRH3	Tubulin gamma-1 chain;Tubulin gamma-2 chain	TUBG1;TUBG2		1.22595	1.63595		-0.642019	0.281735		0.375782	0.267258		-1.00387	0.645245		-0.285149	0.112958		-0.0751612	0.0289989		0.293432	0.141644		-0.402513	0.196894
P23396	40S ribosomal protein S3	RPS3		2.16102	4.70913	Enriched	0.46526	0.391277		0.683979	1.43789		0.374745	0.499372		0.02233	0.00315078		-3.28379	4.8809		0.159432	0.147812		-0.0275154	0.00776495
P25398	40S ribosomal protein S12	RPS12		1.74264	3.98188		0.175952	0.142415		0.161851	0.18288		0.266816	0.344662		0.217685	0.190452		-3.86342	4.48278		0.0573593	0.0517869		0.266466	0.240699
P25685	DnaJ homolog subfamily B member 1	DNAJB1		-0.204659	0.724564		-0.279524	0.380059		-0.382974	1.43717		-0.23036	0.580171		-0.0813391	0.0961852		-0.0379603	0.0461109		-0.125113	0.227998		0.020568	0.00776495
P25686;Q8NHS0	DnaJ homolog subfamily B member 2	DNAJB2		-0.229108	1.07681		-0.228794	0.400423		-0.375984	1.80165		-0.0823587	0.194484		-0.254674	0.661339		-0.123316	0.297405		0.0103836	0.0222495		0.0651957	0.108877
P25786	Proteasome subunit alpha type-1	PSMA1		-0.0221407	0.00536008		1.49546	0.281735		0.520477	0.135836		0.805286	0.191539		1.4811	0.325464		0.949473	0.237085		0.903578	0.203138		1.08368	0.214973
P25787	Proteasome subunit alpha type-2	PSMA2		0.247872	0.0827507		0.360618	0.0716418		0.634545	0.20698		0.173626	0.0459455		0.927711	0.22005		0.563043	0.125951		0.577636	0.146142		0.396387	0.0765979
P26196	Probable ATP-dependent RNA helicase DDX6	DDX6		0.733202	0.71198		0.038375	0.00641903		-0.00207859	0.000114454		-0.707398	0.459733		-0.284703	0.0867574		-0.165169	0.0626857		-0.42464	0.203138		1.51532	1.01369
P27635;Q96L21	60S ribosomal protein L10;60S ribosomal protein L10-like	RPL10;RPL10L		2.32554	1.67468		-0.571259	0.13141		0.801705	0.290436		-0.350413	0.104204		1.85005	0.738365		-0.967608	0.335571		-0.939716	0.270133		-1.16013	0.316096
P27708	CAD protein;Glutamine-dependent carbamoyl-phosphate synthase;Aspartate carbamoyltransferase;Dihydroorotase	CAD		3.46376	3.59191	Enriched	4.36426	3.55814	Enriched	3.21224	3.218	Enriched	4.02596	3.42046	Enriched	3.58889	3.14835	Enriched	3.24928	2.70847	Enriched	2.98787	2.54836	Enriched	1.50641	0.75994
P28066	Proteasome subunit alpha type-5	PSMA5		-0.240781	0.367472		0.131083	0.0892166		0.128485	0.152791		-0.0428075	0.0459455		-0.0448038	0.0103915		-0.179568	0.161191		-0.227251	0.203138		-0.181149	0.154651
P28072	Proteasome subunit beta type-6	PSMB6		1.55844	0.369951		2.35241	0.281735		-1.55887	0.349418		3.04305	0.649452		-1.18643	0.149811		-1.3755	0.227972		0.262507	0.0288301		3.23959	0.462274
P29144	Tripeptidyl-peptidase 2	TPP2		1.53504	1.52764		-0.403315	0.13141		0.725407	0.406201		-0.312155	0.140731		-0.233742	0.0530775		-0.913069	0.469267		0.22914	0.0836244		0.729339	0.275616
P30050	60S ribosomal protein L12	RPL12		1.29386	0.570403		1.44573	0.281735		1.29996	0.500696		0.127905	0.0245857		1.10555	0.235319		1.27773	0.361709		0.804846	0.203138		-1.54314	0.346523
P31689	DnaJ homolog subfamily A member 1	DNAJA1		0.0170225	0.0461037		-0.0983372	0.191919		-0.162882	0.641797		-0.202475	0.655349		0.0290012	0.0287809		0.0159308	0.0259855		0.00775019	0.0182449		0.200439	0.427273
P31942	Heterogeneous nuclear ribonucleoprotein H3	HNRNPH3		-0.339693	0.752249		-0.140565	0.127107		-0.240219	0.42718		0.0600272	0.0630222		0.106812	0.0770595		0.0833814	0.0709117		-0.126835	0.142237		0.0357486	0.0108307
P31943;P55795	Heterogeneous nuclear ribonucleoprotein H;Heterogeneous nuclear ribonucleoprotein H, N-terminally processed;Heterogeneous nuclear ribonucleoprotein H2	HNRNPH1;HNRNPH2		-0.493297	2.54792		-0.204728	0.281735		-0.417229	1.80299		-0.153769	0.467057		-0.0348193	0.0287809		-0.166443	0.335348		-0.136619	0.338969		-0.155962	0.300484
P31948	Stress-induced-phosphoprotein 1	STIP1		-0.126164	0.152697		0.220279	0.130531		-0.64262	1.11303		-0.374136	0.456175		-0.0360186	0.00642942		-0.130169	0.0928768		-0.221364	0.203138		-0.0263204	0.00776495
P32119	Peroxiredoxin-2	PRDX2		-1.96975	1.72956		-0.800246	0.260671		-1.07851	0.68566		-1.13068	0.593434		-1.13897	0.467098		-1.84479	0.664498		-1.37054	0.746264		-1.14844	0.427273
P32121	Beta-arrestin-2	ARRB2		5.68307	5.89866	Enriched	0.74422	0.281735		0.597259	0.500696		-0.163468	0.0850137		0.272358	0.0961852		0.21651	0.0928768		0.967342	0.648827		0.963248	0.449267
P35268	60S ribosomal protein L22	RPL22		4.49596	4.19406	Enriched	-0.451717	0.116861		0.0151674	0.000114454		-0.330686	0.131849		0.323052	0.0770595		-0.639357	0.293792		-0.195833	0.068014		0.0733543	0.00776495
P35580;P35749;Q7Z406	Myosin-10	MYH10		0.755699	0.790624		-0.204314	0.0759849		3.27373	3.90421	Enriched	-0.990801	0.666481		-0.131744	0.0281735		-0.718703	0.392265		-0.298064	0.13222		0.39608	0.154032
P35998	26S protease regulatory subunit 7	PSMC2		1.39735	2.29377		0.530291	0.442113		0.525834	1.28723		0.489751	0.745067		0.00744438	0.00262656		-0.320722	0.411976		0.100257	0.114934		0.00823339	0.00166718
P36578	60S ribosomal protein L4	RPL4		1.50966	0.625956		1.27318	0.248647		1.55477	0.574644		1.33817	0.391468		0.131855	0.00315078		-1.54508	0.329929		1.39685	0.338969		1.20277	0.234677
P39019	40S ribosomal protein S19	RPS19		3.53692	2.1079	Enriched	0.848532	0.193001		-1.61999	0.788687		-0.446855	0.104204		-0.540728	0.0961852		-1.5474	0.392265		1.2021	0.338969		0.411978	0.0885458
P39023	60S ribosomal protein L3	RPL3		0.641956	2.01374		0.252095	0.281735		0.744606	2.268		0.702844	1.66513		-0.0682769	0.0516628		-1.23488	0.361709		0.196421	0.231399		0.444455	0.489735
P41091;Q2VIR3	Eukaryotic translation initiation factor 2 subunit 3;Putative eukaryotic translation initiation factor 2 subunit 3-like protein	EIF2S3;EIF2S3L		5.17645	4.58174	Enriched	0.265171	0.0453919		0.31317	0.150669		-1.27016	0.683661		-0.870751	0.330105		-0.760392	0.358049		-0.39066	0.146142		-0.0506575	0.00776495
P42677;Q71UM5	40S ribosomal protein S27;40S ribosomal protein S27-like	RPS27;RPS27L		1.48677	3.78006		0.43552	0.342634		0.352436	0.500696		0.0789206	0.0846258		0.411084	0.36967		0.35325	0.452936		0.832836	1.66083		0.229447	0.214204
P46060	Ran GTPase-activating protein 1	RANGAP1		-1.72056	0.628973		0.802917	0.109671		0.0487243	0.000428829		-2.25148	0.585829		0.973503	0.145211		-1.62057	0.361709		-2.40613	0.590864		0.779881	0.119592
P46379	Large proline-rich protein BAG6	BAG6		-0.521268	2.81731		-0.266762	0.679588		-0.29231	1.43789		-0.223696	0.78011		-0.207874	0.36967		-0.305881	1.20624		-0.310644	1.27896		-0.152385	0.369321
P46776	60S ribosomal protein L27a	RPL27A		0.0910933	0.151211		-0.00917795	0.00641903		-0.0220672	0.0112976		0.180923	0.254197		-0.0164882	0.00315078		0.101968	0.098412		0.0160442	0.0191688		0.0777456	0.0648583
P46778	60S ribosomal protein L21	RPL21		1.51806	1.24173		3.5881	2.61309	Enriched	4.19083	3.65198	Enriched	3.95219	3.08522	Enriched	-0.0128981	0.00262656		3.37289	2.48744	Enriched	3.84432	2.94065	Enriched	3.71291	2.83007	Enriched
P46781	40S ribosomal protein S9	RPS9		4.91982	6.74	Enriched	3.14077	4.40565	Enriched	0.200343	0.172569		3.31873	5.17147	Enriched	1.66876	0.467098		-1.09056	1.33248		0.340705	0.270023		0.555095	0.427273
P46782	40S ribosomal protein S5;40S ribosomal protein S5, N-terminally processed	RPS5		4.31579	2.88101	Enriched	-0.750778	0.156044		3.01316	1.83723		-0.419907	0.110863		1.76935	0.414487		1.62539	0.392265		-0.257335	0.0560816		1.84439	0.484735
P46783;Q9NQ39	40S ribosomal protein S10	RPS10		2.17999	2.12976	Enriched	0.698233	0.251223		0.849247	0.585704		0.718086	0.396231		-1.24356	0.36967		0.210661	0.0672806		0.292082	0.114934		0.336668	0.108877
P49720	Proteasome subunit beta type-3	PSMB3		-0.444234	0.869281		0.250013	0.202904		0.293733	0.358699		0.0720857	0.0630222		-0.0542717	0.0222832		0.229708	0.22753		0.195991	0.197782		0.223569	0.195228
P50502;Q8NFI4;Q8IZP2	Hsc70-interacting protein;Putative protein FAM10A5;Putative protein FAM10A4	ST13;ST13P5;ST13P4		-0.218033	0.911171		-0.0983344	0.250611		-0.229927	1.15467		-0.046363	0.127356		-0.000514136	0.00193368		0.144265	0.476954		-0.0187509	0.0460411		0.0912592	0.210101
P50570	Dynamin-2	DNM2		-0.536322	0.163037		0.363032	0.0453919		-0.482464	0.119639		-1.48474	0.414246		-1.58925	0.330105		-1.38342	0.349777		-0.874922	0.197782		1.19341	0.210101
P50579	Methionine aminopeptidase 2	METAP2		-0.646797	1.14048		0.412984	0.191809		-0.162385	0.156625		-0.0248979	0.0230773		0.0112279	0.00262656		-0.129225	0.0887632		-0.529242	0.546043		0.285508	0.154032
P50914	60S ribosomal protein L14	RPL14		1.99258	1.64059		3.69157	3.24816	Enriched	2.98398	2.20216	Enriched	3.54562	3.22138	Enriched	3.40352	3.14835	Enriched	0.783968	0.411976		0.791726	0.369968		1.1642	0.489735
P50995	Annexin A11	ANXA11		-0.785322	0.299967		-1.95834	0.400299		-0.841004	0.292231		-2.2176	0.787853		0.362913	0.0441721		-1.90935	0.624609		-2.2341	0.800998		1.21547	0.262777
P51148	Ras-related protein Rab-5C	RAB5C		-1.08609	1.05527		-0.362518	0.0898014		-0.480017	0.313961		-0.917331	0.580171		-0.394224	0.0930854		-0.8304	0.43044		-0.998399	0.583738		-0.734763	0.303223
P52272	Heterogeneous nuclear ribonucleoprotein M	HNRNPM		0.795368	0.720574		1.95697	1.71551		1.01742	0.953202		0.605927	0.328155		0.552308	0.230502		-0.44577	0.172219		-0.282954	0.107627		0.250015	0.091755
P52597	Heterogeneous nuclear ribonucleoprotein F;Heterogeneous nuclear ribonucleoprotein F, N-terminally processed	HNRNPF		-0.453387	0.934427		-1.00273	0.404488		-0.11538	0.150669		-1.30735	0.777068		0.371786	0.349533		-0.122452	0.0995686		-0.0488432	0.0439184		-0.175364	0.154032
P52907	F-actin-capping protein subunit alpha-1	CAPZA1		0.879108	0.659664		-0.24594	0.0757887		0.399056	0.152791		-0.405032	0.177764		-0.212968	0.0334928		-0.230622	0.0684118		2.4457	1.94432		0.0261968	0.00166718
P54652	Heat shock-related 70 kDa protein 2	HSPA2		0.533559	0.118727		1.18756	0.191809		1.16671	0.293605		-3.1735	0.825213		1.25519	0.195795		-3.13503	0.772483		1.36938	0.247565		-1.73809	0.265337
P54725	UV excision repair protein RAD23 homolog A	RAD23A		1.14215	0.488522		0.212109	0.0271899		1.58868	0.653019		0.00059149	0.00018702		0.0461212	0.00262656		1.15735	0.335348		-0.945658	0.203138		-0.0485749	0.00166718
P55072	Transitional endoplasmic reticulum ATPase	VCP		-1.09294	2.43635		0.17292	0.193001		-0.00336075	0.000114454		0.129988	0.16447		-0.169891	0.159996		-0.202998	0.316936		0.0927582	0.114934		-0.187155	0.191081
P55209;Q99733	Nucleosome assembly protein 1-like 1	NAP1L1		6.70728	6.36804	Enriched	0.217761	0.0818464		0.40303	0.228439		-0.337329	0.17621		6.50408	6.04271	Enriched	0.865842	0.524409		0.524453	0.240909		0.361287	0.154032
P55884	Eukaryotic translation initiation factor 3 subunit B	EIF3B		5.03608	6.36804	Enriched	0.159099	0.0759849		0.187262	0.154908		-0.332066	0.191539		0.491507	0.251559		-0.000490612	0.000507024		-0.198801	0.107627		-0.340221	0.210101
P60228	Eukaryotic translation initiation factor 3 subunit E	EIF3E		5.10798	5.01161	Enriched	0.501205	0.193001		-0.0371941	0.00753866		0.232706	0.0951221		0.388324	0.149811		-0.0656066	0.0187634		0.324149	0.114934		0.387036	0.129629
P60709;P63261;P68133;P62736;P63267;P68032;Q6S8J3;A5A3E0;P0CG38;Q9BYX7;Q562R1;P0CG39	Actin, cytoplasmic 1;Actin, cytoplasmic 1, N-terminally processed;Actin, cytoplasmic 2;Actin, cytoplasmic 2, N-terminally processed;Actin, alpha skeletal muscle;Actin, aortic smooth muscle;Actin, gamma-enteric smooth muscle;Actin, alpha cardiac muscle 1;POTE ankyrin domain family member E;POTE ankyrin domain family member F;POTE ankyrin domain family member I;Putative beta-actin-like protein 3;Pu…	ACTB;ACTG1;ACTA1;ACTA2;ACTG2;ACTC1;POTEE;POTEF;POTEI;POTEKP		-1.59654	0.833545		-1.76946	0.342634		-1.92999	0.976002		-1.82287	0.693145		-2.10635	0.718576		-1.88299	0.6893		1.41323	0.468854		-1.21427	0.279872
P60842;Q14240;P38919	Eukaryotic initiation factor 4A-I	EIF4A1		-1.23446	1.20535		-0.0400478	0.00641903		-0.672224	0.585538		-2.10962	1.99586		-0.670206	0.190745		-1.54994	1.38776		-3.16828	2.84156		-0.313436	0.091755
P60866	40S ribosomal protein S20	RPS20		1.65841	4.853		0.135957	0.13141		0.52285	1.70204		0.0637928	0.0850137		0.0629243	0.0352317		-4.59147	4.8809		-0.162683	0.227998		0.322592	0.449267
P60900	Proteasome subunit alpha type-6	PSMA6		0.371202	0.267677		-0.685895	0.281311		0.3533	0.172569		2.82671	2.60318	Enriched	3.48064	3.19456	Enriched	0.397944	0.141538		0.216896	0.0929728		0.0932123	0.00776495
P61026	Ras-related protein Rab-10	RAB10		-0.419973	0.0950406		-2.57483	0.342634		0.0754411	0.00526609		-0.518433	0.0951221		-0.216386	0.0103915		-3.09403	0.772483		-2.76624	0.693119		-2.02207	0.346523
P61106	Ras-related protein Rab-14	RAB14		-2.44033	2.01374		0.153781	0.0759849		-0.0580913	0.0306465		-0.596549	0.612361		-0.4345	0.268186		-0.458959	0.361709		-0.336703	0.252977		-1.03552	0.370248
P61163	Alpha-centractin	ACTR1A		0.926509	0.591855		0.642622	0.199065		1.41116	0.891077		0.0615065	0.0230773		0.678939	0.230502		-0.484675	0.197754		7.46129	5.21065	Enriched	0.926515	0.316096
P61201	COP9 signalosome complex subunit 2	COPS2		0.913355	1.69687		0.656647	0.191919		2.52572	3.9108	Enriched	0.609635	0.261897		0.677368	0.251559		0.274761	0.0672806		-0.311047	0.231335		1.00502	0.370248
P61204;P84077;P84085	ADP-ribosylation factor 3;ADP-ribosylation factor 1;ADP-ribosylation factor 5	ARF3;ARF1;ARF5		-0.576228	0.21167		1.25851	0.281735		-1.20402	0.480902		-1.47681	0.516651		1.36023	0.330105		1.23458	0.361709		-1.0483	0.252977		-0.706929	0.154032
P61221	ATP-binding cassette sub-family E member 1	ABCE1		2.81728	3.94844	Enriched	0.294409	0.103923		0.274355	0.172569		-0.612386	0.499372		-0.0369195	0.00315078		-0.320444	0.197754		0.174259	0.0920312		0.519864	0.26539
P61247	40S ribosomal protein S3a	RPS3A		3.23038	1.76207		1.26654	0.275696		1.55212	0.611552		1.1763	0.365778		1.09074	0.230502		1.09761	0.308614		1.00617	0.233504		1.1676	0.243329
P61313	60S ribosomal protein L15	RPL15		1.5508	1.00338		1.55336	0.400299		1.43636	0.815503		2.0477	0.959696		1.13022	0.330105		1.22063	0.452365		1.48055	0.590864		0.292505	0.0433001
P61978	Heterogeneous nuclear ribonucleoprotein K	HNRNPK		-0.0493755	0.0389994		0.186604	0.0892166		-0.0262381	0.00753866		-0.0741221	0.0472415		0.111094	0.0287809		-0.084048	0.0442706		-0.138613	0.0929728		0.0818793	0.0245686
P62081	40S ribosomal protein S7	RPS7		3.15927	3.72345	Enriched	1.40591	0.561574		2.05304	2.28674	Enriched	0.987464	0.457022		0.0351857	0.00262656		0.252855	0.0891584		0.708212	0.392246		1.17233	0.427273
P62195	26S protease regulatory subunit 8	PSMC5		0.691087	0.558234		-0.446234	0.156044		0.915108	0.717762		0.0684028	0.0250078		-0.0727257	0.00315078		-1.56338	0.921872		-0.0128178	0.00392446		0.663648	0.246997
P62241	40S ribosomal protein S8	RPS8		2.85775	6.32203	Enriched	0.689869	1.71551		1.38546	4.41988		0.751642	1.10885		0.665636	2.17565		0.574986	1.57031		0.749618	2.43952		0.215756	0.262777
P62244	40S ribosomal protein S15a	RPS15A		3.88344	6.36804	Enriched	1.28101	0.414538		0.594599	0.684816		-0.982663	0.957387		1.07923	0.251559		0.247624	0.187436		0.629384	0.546043		2.71446	4.66237	Enriched
P62249	40S ribosomal protein S16	RPS16		3.01411	1.60353		1.17879	0.241286		1.57264	0.608832		1.19627	0.365778		0.788635	0.149811		-1.1219	0.155109		0.674678	0.146142		0.9851	0.197498
P62258	14-3-3 protein epsilon	YWHAE		-1.97909	3.546		-0.0248746	0.00641903		0.175087	0.156999		-0.533824	0.575143		-0.306441	0.202828		-0.503379	0.478227		-2.3581	2.9562		-0.554783	0.340429
P62263	40S ribosomal protein S14	RPS14		3.3515	1.80731		2.02997	0.400299		2.30538	1.0101		1.83618	0.585829		1.67731	0.36967		0.251952	0.034367		-0.308666	0.0517869		1.24827	0.246997
P62269	40S ribosomal protein S18	RPS18		2.16592	3.20799	Enriched	0.603775	0.391277		1.05621	1.80165		0.887036	1.069		0.558737	0.460581		0.451299	0.395568		0.198908	0.146142		0.486101	0.346523
P62277	40S ribosomal protein S13	RPS13		2.53686	1.51861		1.06034	0.246428		1.23028	0.51654		1.2474	0.457022		-2.20609	0.738365		1.11312	0.347994		0.782672	0.203138		0.687964	0.154032
P62280	40S ribosomal protein S11	RPS11		3.75182	2.55912	Enriched	1.55824	0.380059		-0.800559	0.323018		0.684533	0.160497		0.0365103	0.00262656		-1.54043	0.530078		0.448616	0.0929728		1.66555	0.449267
P62424	60S ribosomal protein L7a	RPL7A		1.51373	1.23775		0.754425	0.154763		2.4035	1.43789		-0.612641	0.344662		3.22425	3.02311	Enriched	-0.656498	0.335571		1.77003	0.582671		-0.184768	0.0492684
P62491;Q15907	Ras-related protein Rab-11A;Ras-related protein Rab-11B	RAB11A;RAB11B		0.513893	0.180128		0.33483	0.0534652		0.46341	0.143095		0.729087	0.197026		0.206721	0.0222832		-2.29886	0.753725		-1.02336	0.247565		-1.00025	0.197498
P62701;P22090;Q8TD47	40S ribosomal protein S4, X isoform	RPS4X		3.9886	2.54792	Enriched	0.94411	0.221604		1.60748	0.783908		0.919213	0.307568		0.945683	0.230502		0.968326	0.312898		0.930892	0.252977		1.11868	0.262777
P62750	60S ribosomal protein L23a	RPL23A		-0.466407	0.173332		2.24148	0.613916		1.78679	0.874358		2.51605	1.03747		1.25289	0.330105		1.28425	0.392265		0.698884	0.192548		1.48727	0.369321
P62753	40S ribosomal protein S6	RPS6		2.75811	1.99751		1.14169	0.281735		1.13399	0.585333		1.40975	0.593434		0.726202	0.190745		0.806947	0.293792		0.678079	0.203138		0.868043	0.234677
P62847	40S ribosomal protein S24	RPS24		1.64392	2.02587		0.1659	0.0453919		0.741647	0.641797		-0.036527	0.0230773		-0.162477	0.0334928		-0.7813	0.392265		-0.752698	0.420908		0.892827	0.449267
P62851	40S ribosomal protein S25	RPS25		2.2364	1.55619		0.706475	0.191809		1.2019	0.608832		0.520966	0.167962		1.15421	0.330105		-0.0532165	0.00927971		0.691915	0.203138		0.424031	0.0922142
P62854;Q5JNZ5	40S ribosomal protein S26;Putative 40S ribosomal protein S26-like 1	RPS26;RPS26P11		2.69355	1.15322		0.34139	0.0438993		1.61512	0.508054		-0.61338	0.0951221		1.61927	0.322059		-0.910821	0.127157		-0.822245	0.131821		1.13879	0.197498
P62906	60S ribosomal protein L10a	RPL10A		2.57063	1.08239		1.59036	0.281735		2.21432	0.802542		1.58102	0.42558		-1.91834	0.36967		1.977	0.476954		1.5767	0.338969		1.43345	0.246997
P62917	60S ribosomal protein L8	RPL8		4.39084	2.54726	Enriched	-0.00967534	0.00243703		4.29686	2.34299	Enriched	3.50227	1.23813		4.21699	1.91324		-0.470373	0.0928768		3.99553	1.84743		0.579952	0.108877
P62979;P0CG48;P0CG47;P62987	Ubiquitin-40S ribosomal protein S27a;Ubiquitin;40S ribosomal protein S27a;Polyubiquitin-C;Ubiquitin;Polyubiquitin-B;Ubiquitin;Ubiquitin-60S ribosomal protein L40;Ubiquitin;60S ribosomal protein L40	RPS27A;UBC;UBB;UBA52		0.0718534	0.106568		-0.0408645	0.0271899		0.0781489	0.106403		0.344548	0.575143		0.224182	0.230502		0.444767	0.698727		0.381869	0.553659		0.214834	0.214973
P63010;Q10567	AP-2 complex subunit beta	AP2B1		0.316213	0.172122		0.42826	0.103337		-0.415576	0.186099		-2.41898	1.62557		-0.0778281	0.00315078		-0.404385	0.136466		-0.704639	0.270023		-0.158293	0.0274974
P63244	Guanine nucleotide-binding protein subunit beta-2-like 1;Guanine nucleotide-binding protein subunit beta-2-like 1, N-terminally processed	GNB2L1		4.67104	3.18253	Enriched	1.65711	0.400299		2.05691	1.1671		0.520959	0.131849		1.91995	0.713603		1.51338	0.524409		1.68219	0.623237		1.91109	0.513218
P67809;P16989;Q9Y2T7	Nuclease-sensitive element-binding protein 1	YBX1		0.717818	3.77483		0.127197	0.23722		0.381098	1.82609		0.154557	0.37095		0.109666	0.190659		0.0303332	0.0442706		0.241357	0.756003		0.221593	0.449267
P68104;Q5VTE0;Q05639	Elongation factor 1-alpha 1;Putative elongation factor 1-alpha-like 3;Elongation factor 1-alpha 2	EEF1A1;EEF1A1P5;EEF1A2		-0.611679	1.69422		-0.0325983	0.0161624		-0.365273	0.833799		-0.647276	1.23813		-0.467855	0.718576		-0.420445	0.702878		-0.595822	1.24253		-0.183337	0.147509
P68363;Q71U36;Q9BQE3;P68366;Q6PEY2;P0DPH8;P0DPH7;Q9NY65;A6NHL2	Tubulin alpha-1B chain;Tubulin alpha-1A chain;Tubulin alpha-1C chain;Tubulin alpha-4A chain;Tubulin alpha-3E chain	TUBA1B;TUBA1A;TUBA1C;TUBA4A;TUBA3E		-0.0479666	0.0924744		-0.0957355	0.114421		-0.0232188	0.0271645		-0.545099	1.61149		-0.267435	0.521102		-0.434468	1.04027		-0.161985	0.271956		0.161128	0.234677
P68371;P04350;Q9BVA1;Q13885;Q13509;Q3ZCM7	Tubulin beta-4B chain;Tubulin beta-4A chain;Tubulin beta-2B chain;Tubulin beta-2A chain	TUBB4B;TUBB4A;TUBB2B;TUBB2A		-0.387631	1.80731		-0.153769	0.281735		-0.230293	1.01992		-0.282188	0.953536		-0.121426	0.251559		-0.0509165	0.0928768		-0.161812	0.438554		-0.0271064	0.0315371
P68400;Q8NEV1	Casein kinase II subunit alpha;Casein kinase II subunit alpha 3	CSNK2A1;CSNK2A3		1.94169	1.3972		0.443114	0.107337		0.689241	0.331602		-0.056086	0.0230773		0.397853	0.0903228		-3.05061	1.71458		0.740151	0.246842		-2.10882	0.817096
P68871;P02042;CON__Q3SX09;P69892;P69891;P02100;CON__P02070	Hemoglobin subunit beta;LVV-hemorphin-7;Spinorphin;Hemoglobin subunit delta	HBB;HBD		-0.705919	0.599261		-0.72478	0.281735		-0.314615	0.172569		-0.988762	0.615887		-0.793607	0.338543		-0.656755	0.347994		-1.05779	0.649746		-0.636364	0.246997
P84098	60S ribosomal protein L19	RPL19		3.22721	4.50474	Enriched	1.0846	0.400299		2.91744	4.12017	Enriched	0.691213	0.300359		0.771299	0.219215		0.107683	0.0241097		0.575247	0.338969		-0.076735	0.0108307
Q00610;P53675	Clathrin heavy chain 1	CLTC		-0.635164	1.80731		0.0112915	0.00641903		-0.236185	0.411695		-0.673084	1.66513		-0.946257	0.738365		-0.484727	1.04027		-1.42066	2.43952		-0.216931	0.214973
Q02543	60S ribosomal protein L18a	RPL18A		1.55489	0.869189		1.41644	0.340797		1.69639	0.849248		0.875369	0.251811		0.775386	0.159033		0.269717	0.0459481		1.63148	0.582671		1.50068	0.370248
Q02878	60S ribosomal protein L6	RPL6		1.38963	0.661863		-2.59138	0.734966		1.82929	0.834737		2.0403	0.725668		1.70464	0.459938		1.46277	0.43044		0.648546	0.138307		1.31663	0.300484
Q04637	Eukaryotic translation initiation factor 4 gamma 1	EIF4G1		0.627704	0.570403		0.135893	0.0453919		0.391102	0.267258		-0.780443	0.571695		-1.04939	0.593424		-0.571554	0.329929		-0.883548	0.563791		0.113198	0.0245686
Q06203	Amidophosphoribosyltransferase	PPAT		-0.09203	0.21077		-0.0422991	0.0438993		-0.331104	0.953202		-0.0313655	0.0459455		0.0376309	0.0256815		0.104832	0.147381		-0.0228778	0.0288301		0.160258	0.210101
Q06323	Proteasome activator complex subunit 1	PSME1		-1.89339	2.09422		0.130343	0.0453919		-1.45707	2.04527		-2.95945	3.28055		-1.44077	0.521249		-2.72584	3.10675		-2.83939	3.39549		-0.486188	0.154032
Q07020	60S ribosomal protein L18	RPL18		2.54713	3.77444	Enriched	2.406	2.95851	Enriched	2.93754	4.12017	Enriched	-0.123383	0.0444706		-0.500289	0.322059		-0.759018	0.482214		0.0565465	0.0272531		1.81422	1.69577
Q13085;O00763	Acetyl-CoA carboxylase 1;Biotin carboxylase	ACACA		-0.340086	1.67468		-0.116883	0.193001		-0.383304	1.84164		-0.1488	0.456175		-0.135951	0.251559		0.0295717	0.0459481		-0.0336263	0.059543		-0.034889	0.0433001
Q13098	COP9 signalosome complex subunit 1	GPS1		0.566697	0.405758		0.817137	0.281735		1.50286	1.30329		-0.719879	0.401161		-0.129407	0.0222832		-1.27016	0.712261		-1.47075	0.800998		-0.281672	0.0885458
Q13148	TAR DNA-binding protein 43	TARDBP		0.193664	0.0924744		0.324215	0.0892166		-0.064578	0.00915259		0.695443	0.344662		-0.429558	0.0961852		-0.312653	0.070179		-2.28306	1.5989		0.59651	0.197498
Q13347	Eukaryotic translation initiation factor 3 subunit I	EIF3I		5.46779	5.97951	Enriched	0.25343	0.100099		0.219995	0.14782		0.107667	0.0519259		-0.615793	0.330105		0.121788	0.0459481		-0.404521	0.227998		-0.0364518	0.00776495
Q13492;O60641	Phosphatidylinositol-binding clathrin assembly protein;Clathrin coat assembly protein AP180	PICALM;SNAP91		-0.0776829	0.0261686		0.64691	0.127107		0.278913	0.0744604		0.311271	0.0792752		-1.45007	0.36967		-1.83206	0.624609		-1.40848	0.420908		-0.653962	0.134414
Q13501	Sequestosome-1	SQSTM1		2.04826	1.73898		-0.00462278	0.00243703		1.16057	0.856805		-0.112446	0.0519259		0.507686	0.104764		-0.301816	0.104282		3.16519	2.9562	Enriched	-0.240072	0.0885458
Q13643	Four and a half LIM domains protein 3	FHL3		0.435474	0.163661		0.80571	0.191809		-0.0372253	0.000710063		0.458589	0.127356		-2.01817	0.524633		0.614136	0.147381		-2.17321	0.805375		-0.562704	0.0911667
Q14152	Eukaryotic translation initiation factor 3 subunit A	EIF3A		5.79208	6.7801	Enriched	-0.0128918	0.00303236		1.18916	1.73563		-0.217651	0.104204		-0.197365	0.081524		-0.520824	0.344248		0.429595	0.335058		0.415426	0.243329
Q14157	Ubiquitin-associated protein 2-like	UBAP2L		-0.36093	0.922387		-0.212407	0.221604		-0.204752	0.466187		-0.132382	0.204559		-0.540994	0.743582		-0.146654	0.227602		0.0205693	0.0269319		-0.0987316	0.0911667
Q14192	Four and a half LIM domains protein 2	FHL2		-0.0769995	0.251395		-0.120448	0.21531		-0.353829	1.43789		-0.0506291	0.0951221		0.182163	0.322059		0.0423325	0.070179		0.028236	0.0517869		0.0210929	0.0108307
Q14677	Clathrin interactor 1	CLINT1		-0.0517911	0.0686577		0.106883	0.0860618		-0.147031	0.18364		0.193709	0.227969		0.116127	0.0903228		0.11194	0.0959905		0.174803	0.203138		0.359485	0.369321
Q14974	Importin subunit beta-1	KPNB1		-0.290273	0.216264		0.00442293	0.00243703		0.156289	0.0889481		-0.579873	0.415768		-0.159564	0.0287809		-0.935666	0.664498		-1.28389	0.983967		0.275136	0.091755
Q14C86	GTPase-activating protein and VPS9 domain-containing protein 1	GAPVD1		-0.0498125	0.0291257		0.542473	0.221604		-0.519489	0.423512		-0.165644	0.0846974		-0.895533	0.467098		-1.24006	0.812358		-0.690492	0.392246		-0.834557	0.369321
Q15008	26S proteasome non-ATPase regulatory subunit 6	PSMD6		0.612267	0.602486		0.0680563	0.0146048		1.92269	2.30716		-0.8819	0.499372		-0.426052	0.195795		0.0941584	0.0259855		0.383573	0.203138		-0.0392759	0.00776495
Q15365	Poly(rC)-binding protein 1	PCBP1		-1.14872	1.35643		-0.300951	0.102272		-0.569574	0.467977		-1.0714	0.825727		-0.110625	0.010542		-1.25116	1.0298		-1.32947	0.988833		-0.781886	0.369321
Q15366;P57721	Poly(rC)-binding protein 2;Poly(rC)-binding protein 3	PCBP2;PCBP3		-1.78421	1.3283		-0.370257	0.193001		-1.20148	1.00139		-1.93906	1.09678		-0.288584	0.101889		-0.952853	1.29792		-1.03302	1.56046		-0.403937	0.243329
Q16775	Hydroxyacylglutathione hydrolase, mitochondrial	HAGH		-0.0168355	0.0292029		-0.0246671	0.0182903		-0.155646	0.349418		0.167786	0.328155		-0.00700378	0.00262656		-0.00112661	0.00109552		-0.00713221	0.0112117		0.127968	0.174809
Q17RY0	Cytoplasmic polyadenylation element-binding protein 4	CPEB4		-0.321104	0.19842		-2.44196	1.71551		-0.29022	0.150669		-0.250015	0.102206		-2.72601	2.17565		-2.1485	0.943797		-2.85473	2.26932		0.393034	0.139844
Q3MHD2	Protein LSM12 homolog	LSM12		-0.508391	1.28803		-0.212998	0.21531		-0.489179	1.10723		-0.300665	0.467396		-0.249711	0.230502		-0.00613234	0.00538546		-0.083743	0.0929728		0.141737	0.126734
Q53HC5	Kelch-like protein 26	KLHL26		1.08331	1.19514		-0.361427	0.156044		-0.212012	0.135022		-0.0963474	0.0472415		0.0273671	0.00262656		0.233174	0.0928768		2.7958	2.94065	Enriched	-0.230035	0.091755
Q5H9R7	Serine/threonine-protein phosphatase 6 regulatory subunit 3	PPP6R3		-0.147296	0.0461037		-1.27287	0.281735		0.412306	0.143095		-1.42659	0.516651		-0.993	0.251559		-1.21542	0.392265		-1.4342	0.474497		0.298513	0.0462677
Q709C8	Vacuolar protein sorting-associated protein 13C	VPS13C		0.596032	0.163037		-0.939788	0.107337		0.402248	0.0821305		-3.54877	1.03747		-1.31832	0.145211		1.19006	0.255403		0.880457	0.170253		0.916343	0.154032
Q7L2H7	Eukaryotic translation initiation factor 3 subunit M	EIF3M		3.67047	5.01499	Enriched	-0.259875	0.126708		0.0626244	0.0278913		-0.951869	0.802962		-1.32851	1.13216		-0.81036	0.702878		-0.378551	0.252977		-0.00349575	0.00112592
Q7Z2Y8	Interferon-induced very large GTPase 1	GVINP1		-1.07181	0.476795		1.10602	0.281311		-0.522409	0.150669		-1.54408	0.457022		-0.201076	0.0222832		-1.45047	0.411976		-2.71199	1.24253		-2.22809	0.639946
Q7Z739	YTH domain-containing family protein 3	YTHDF3		1.43174	1.18627		0.157946	0.0440556		0.35257	0.166434		0.381678	0.161639		-0.0642946	0.00315078		-0.160445	0.0455902		0.13677	0.0471157		0.0862982	0.00776495
Q86X55	Histone-arginine methyltransferase CARM1	CARM1		-0.35188	0.700488		-0.236984	0.221604		-0.213912	0.349418		-0.192581	0.254197		-0.125606	0.0888035		-0.109886	0.0938346		0.177036	0.203138		-1.16151	0.489735
Q8IZT6	Abnormal spindle-like microcephaly-associated protein	ASPM		0.455561	0.492628		-0.788974	0.342634		-0.832901	0.931249		2.55309	3.15204	Enriched	-0.123927	0.0222832		3.04425	3.70515	Enriched	-0.300725	0.136046		3.07577	4.00911	Enriched
Q8N5D0	WD and tetratricopeptide repeats protein 1	WDTC1		0.161957	0.517687		-0.171183	0.281735		-0.06857	0.150669		0.177375	0.457022		0.163545	0.190659		0.24313	0.624609		0.161454	0.270133		0.304541	0.316096
Q8NDH3	Probable aminopeptidase NPEPL1	NPEPL1		3.7036	6.36804	Enriched	-0.37233	0.203492		0.256305	0.345588		0.141541	0.131849		0.266648	0.101889		-0.730567	0.465128		-0.433827	0.518059		0.492137	0.275616
Q8NDN9	RCC1 and BTB domain-containing protein 1	RCBTB1		1.5873	0.874956		0.983302	0.232283		0.998804	0.415485		0.865765	0.286152		-0.826575	0.183875		-1.50409	0.489348		-1.05157	0.274471		-1.36718	0.346523
Q8WW12	PEST proteolytic signal-containing nuclear protein	PCNP		-0.180368	0.0686577		0.972869	0.281735		0.782206	0.365851		0.887693	0.37095		0.0639093	0.00262656		-1.21427	0.392265		-0.782461	0.230634		-0.175005	0.0258551
Q8WW22	DnaJ homolog subfamily A member 4	DNAJA4		-0.314177	1.83597		-0.121225	0.281311		-0.384871	2.17307		-0.247062	0.959696		0.0194717	0.0222832		-0.0102702	0.0170502		0.0125092	0.0272531		0.0870808	0.197498
Q8WWM7	Ataxin-2-like protein	ATXN2L		-0.275841	0.790624		-0.34594	0.400299		-0.43191	1.28723		-0.27114	0.575067		-0.24246	0.330105		-0.191191	0.329929		-0.0901076	0.11995		0.0245711	0.00776495
Q92600	Cell differentiation protein RCD1 homolog	RQCD1		0.292612	0.229754		-0.156688	0.0759849		0.25178	0.215746		-0.234755	0.160497		-0.063826	0.0103915		-0.880052	0.623303		-0.417664	0.308409		-0.690343	0.427273
Q93008	Probable ubiquitin carboxyl-terminal hydrolase FAF-X	USP9X		2.37664	2.56625	Enriched	0.439357	0.141766		1.25105	1.08257		0.0591602	0.0245857		1.04201	0.524324		0.990733	0.544037		1.23259	0.786463		0.723495	0.289326
Q96JH7	Deubiquitinating protein VCIP135	VCPIP1		-0.131169	0.0924744		-0.439093	0.129032		0.149889	0.0991179		-0.633775	0.459398		0.48403	0.230502		-0.638711	0.392265		-0.557767	0.338969		-0.210943	0.0911667
Q96JN8	Neuralized-like protein 4	NEURL4		0.264154	0.251395		-0.649282	0.281735		1.74817	2.60079		-0.136241	0.0515142		1.3574	1.5497		-0.488152	0.240751		1.93198	2.43952		-0.00140063	0.00112592
Q99613;B5ME19	Eukaryotic translation initiation factor 3 subunit C;Eukaryotic translation initiation factor 3 subunit C-like protein	EIF3C;EIF3CL		5.84864	6.7801	Enriched	0.247098	0.110343		0.330216	0.351106		-0.246421	0.179253		-0.0622395	0.0103915		-0.467838	0.361709		-0.482194	0.338969		0.611451	0.427273
Q99615	DnaJ homolog subfamily C member 7	DNAJC7		-0.205971	0.788076		-0.136005	0.204104		-0.228455	0.802542		-0.151115	0.383752		-0.183658	0.330105		-0.0184089	0.0255972		-0.219831	0.546043		0.0047209	0.00166718
Q9BUK6	Protein misato homolog 1	MSTO1		0.533658	0.406298		0.140683	0.0453919		6.28625	5.60172	Enriched	-0.302923	0.127356		-0.0114867	0.00262656		5.60666	4.8809	Enriched	0.0563952	0.0222495		0.567841	0.231344
Q9H0Z9;Q9BX46	RNA-binding protein 38;RNA-binding protein 24	RBM38;RBM24		-0.287396	0.522471		-0.0622451	0.0453919		0.0502872	0.0392735		-0.075587	0.0677706		-0.696025	1.13216		-0.388018	0.465128		-1.01773	1.78811		-0.213586	0.196894
Q9H0U4;Q92928	Ras-related protein Rab-1B;Putative Ras-related protein Rab-1C	RAB1B;RAB1C		-0.65758	0.745198		-0.222997	0.0777108		-0.00367461	0.000114454		-0.593543	0.459733		-0.434321	0.159996		-0.563668	0.366456		-0.680724	0.460874		-0.627097	0.346523
Q9NRR5	Ubiquilin-4	UBQLN4		-0.368327	1.06113		-0.147473	0.170174		-0.32115	0.8675		-0.121325	0.191539		0.00872548	0.00262656		-0.045585	0.0459481		0.0193977	0.0269319		0.0529963	0.0433001
Q9NRV9	Heme-binding protein 1	HEBP1		1.11576	1.58326		3.118	3.69262	Enriched	2.87617	4.06398	Enriched	-0.476747	0.262981		3.04487	3.87361	Enriched	-0.179669	0.0684118		-0.306239	0.122083		3.16906	4.08604	Enriched
Q9NSY1	BMP-2-inducible protein kinase	BMP2K		0.805306	0.34999		-0.842546	0.191809		-0.507196	0.156625		0.767547	0.232913		1.40956	0.36967		-0.584589	0.12356		-1.65439	0.575282		-0.0765233	0.00776495
Q9P2Q2	FERM domain-containing protein 4A	FRMD4A		4.28133	3.76868	Enriched	0.316826	0.0823359		3.84375	3.23518	Enriched	1.32674	0.575143		-0.384698	0.0903228		-0.838513	0.329929		-0.193176	0.0580408		0.274047	0.0740732
Q9UBQ5	Eukaryotic translation initiation factor 3 subunit K	EIF3K		3.02107	4.5901	Enriched	-0.138865	0.0759849		1.32533	1.65944		0.345314	0.269909		1.13378	1.08489		0.0440051	0.0170502		-0.357838	0.203138		0.855427	0.513218
Q9UDY4	DnaJ homolog subfamily B member 4	DNAJB4		-0.268671	0.911171		-0.169091	0.221604		-0.432102	1.52538		-0.244833	0.575143		-0.308191	0.610486		0.00845634	0.00927971		-0.0920915	0.14492		0.0173853	0.00776495
Q9UHY1	Nuclear receptor-binding protein	NRBP1		-1.59143	3.28142		-0.00818168	0.00303236		-1.42443	0.948402		0.0277184	0.0245857		-0.143764	0.073684		0.373499	0.361709		-1.52369	1.48409		-0.287577	0.210101
Q9UIA9	Exportin-7	XPO7		1.26626	1.19514		1.60627	0.77677		0.982424	0.641797		1.52914	0.967155		0.377039	0.0674276		0.113136	0.034367		0.397152	0.170253		1.08515	0.449267
Q9UJW0	Dynactin subunit 4	DCTN4		0.355417	0.257886		-0.652287	0.281735		0.261812	0.156625		-0.777377	0.575143		-0.355449	0.111709		-0.36928	0.147381		3.6645	3.55006	Enriched	0.459611	0.210101
Q9UKV8	Protein argonaute-2	AGO2		1.49036	1.85805		-0.335234	0.136335		0.67047	0.500696		1.32509	0.670862		0.945218	0.60395		-0.417207	0.217386		0.100088	0.0460411		0.613509	0.246997
Q9UL15	BAG family molecular chaperone regulator 5	BAG5		-0.511544	0.341448		0.178744	0.0453919		-0.821247	0.427716		-1.22828	0.516651		0.157775	0.0287809		0.279077	0.0928768		0.34124	0.13222		0.0129734	0.00162804
Q9UMX0	Ubiquilin-1	UBQLN1		-0.486338	2.45459		-0.169271	0.281735		-0.45758	2.21233		-0.270512	0.861092		-0.115473	0.22005		-0.0049998	0.00927971		-0.0220947	0.0439184		0.0505161	0.0885458
Q9UPN7	Serine/threonine-protein phosphatase 6 regulatory subunit 1	PPP6R1		0.934957	0.724564		0.222592	0.0626895		0.640367	0.377216		0.565714	0.26394		0.18469	0.0288081		0.311731	0.0995686		0.271888	0.107627		0.451074	0.154032
Q9Y230	RuvB-like 2	RUVBL2		-0.293158	1.85805		0.0595531	0.142415		-0.102777	0.477827		-0.179057	0.787853		0.332094	1.90659		0.0187817	0.0441383		0.189804	0.800998		0.0697778	0.192346
Q9Y262	Eukaryotic translation initiation factor 3 subunit L	EIF3L		2.15606	2.16	Enriched	-0.744363	0.275696		0.078289	0.0187889		-0.795018	0.367824		-0.197835	0.0334928		-0.037667	0.00927971		-0.505271	0.203138		0.177479	0.0433001
Q9Y265	RuvB-like 1	RUVBL1		-0.246831	1.72956		0.0340741	0.0759849		-0.1463	0.856424		-0.168187	0.773032		0.194292	0.738365		-0.0975602	0.361709		0.0585289	0.170107		-0.0686614	0.19383
Q9Y490	Talin-1	TLN1		-0.490856	0.400513		-0.0943972	0.0271899		-0.284105	0.154908		-1.07271	0.615887		-0.777414	0.36967		-1.64812	1.36957		-0.633313	0.338969		-0.921056	0.427273
Q9Y4E8	Ubiquitin carboxyl-terminal hydrolase 15	USP15		-0.0358755	0.0461037		0.034409	0.0271899		-0.104567	0.150669		-0.0150441	0.0230773		-0.176861	0.159033		-0.00439665	0.00470295		-0.350325	0.468854		-0.0368152	0.0108307
Q9Y5J9	Mitochondrial import inner membrane translocase subunit Tim8 B	TIMM8B		1.00047	0.874956		-0.0524044	0.00841983		3.72933	3.68307	Enriched	0.600343	0.325145		0.329589	0.0930854		-0.655872	0.240084		0.339895	0.13222		5.03452	4.23781	Enriched
Q9Y5L4	Mitochondrial import inner membrane translocase subunit Tim13	TIMM13		0.279797	0.341448		-0.599524	0.281311		4.404	5.69581	Enriched	0.318619	0.254197		0.29079	0.0930854		-0.0441566	0.0187634		-0.385712	0.271956		6.24147	6.77564	Enriched
Q9Y5Y9	Sodium channel protein type 10 subunit alpha	SCN10A		1.28269	1.07536		0.100565	0.0271899		1.02976	0.849248		0.451313	0.224555		0.483914	0.178587		3.08183	2.70847	Enriched	-0.457759	0.203138		0.0364289	0.00393309
